# Supplementary material for: Functional Gene Module–Based Identification of Phillyrin as an Anticardiac Fibrosis Agent
Source: Front Pharmacol. 2020 Jul 17;11:1077. doi: 10.3389/fphar.2020.01077 (PMC7379486; doi:10.3389/fphar.2020.01077)
Supplement: Supplementary file 1 [file Table_1.xlsx]

## Sheet: fibrosis_genes
Supplementary table 1. cardiac fibrosis gene functional module (CFGM) constructed by combining POSTN, DDR2 and PDGFRA and their co-expressed genes, and leading-edge subset genes for each gene expression profile
Gene symbol	Gene ID	Gene name	8w MI mice	dilated cardiomyopathy (GSE3585)	idiopathic dilated cardiomyopathy (GSE57338)	ischemic heart failure (GSE57338)	ischemic heart disease (GSE79962)	nonischemic dilated cardiomyopathy (GSE79962)	septic cardiomyopathy (GSE79962)	phillyrin
PDGFRA	5156	platelet-derived growth factor receptor, alpha polypeptide					yes		yes
COL6A3	1293	collagen, type VI, alpha 3					yes		yes
DCN	1634	decorin			yes	yes	yes			yes
FBN1	2200	fibrillin 1	yes	yes	yes	yes	yes	yes		yes
PLSCR4	57088	phospholipid scramblase 4		yes	yes	yes	yes	yes	yes
OLFML3	56944	olfactomedin-like 3		yes	yes	yes	yes	yes		yes
EFEMP1	2202	EGF containing fibulin-like extracellular matrix protein 1		yes	yes	yes	yes	yes	yes	yes
SNAI2	6591	snail homolog 2 (Drosophila)	yes	yes		yes	yes	yes		yes
TFPI	7035	tissue factor pathway inhibitor (lipoprotein-associated coagulation inhibitor)							yes	yes
COL1A2	1278	collagen, type I, alpha 2	yes	yes	yes	yes	yes	yes		yes
CCDC80	151887	coiled-coil domain containing 80	yes
COLEC12	81035	collectin sub-family member 12			yes	yes
SDC2	6383	syndecan 2		yes	yes	yes	yes	yes	yes
CTSK	1513	cathepsin K	yes	yes	yes	yes	yes	yes
COL3A1	1281	collagen, type III, alpha 1	yes	yes	yes	yes	yes	yes		yes
SPARC	6678	secreted protein, acidic, cysteine-rich (osteonectin)	yes	yes			yes			yes
EPS8	2059	epidermal growth factor receptor pathway substrate 8		yes						yes
COL5A2	1290	collagen, type V, alpha 2	yes	yes		yes	yes	yes		yes
COL15A1	1306	collagen, type XV, alpha 1	yes		yes	yes	yes	yes
THBS2	7058	thrombospondin 2	yes	yes	yes	yes	yes	yes	yes
LUM	4060	lumican	yes	yes	yes	yes	yes	yes
CFH	3075	complement factor H		yes	yes	yes	yes	yes	yes
GLT8D2	83468	glycosyltransferase 8 domain containing 2			yes	yes	yes	yes		yes
ECM2	1842	extracellular matrix protein 2, female organ and adipocyte specific		yes	yes	yes	yes	yes
GPX8	493869	glutathione peroxidase 8 (putative)
IGF1	3479	insulin-like growth factor 1 (somatomedin C)	yes	yes	yes	yes	yes	yes	yes	yes
CDH11	1009	cadherin 11, type 2, OB-cadherin (osteoblast)	yes	yes	yes	yes	yes	yes	yes	yes
OGN	4969	osteoglycin		yes	yes	yes	yes	yes		yes
TRPS1	7227	trichorhinophalangeal syndrome I		yes	yes	yes	yes	yes	yes	yes
MIR100HG	399959	mir-100-let-7a-2 cluster host gene (non-protein coding)
CPE	1363	carboxypeptidase E		yes	yes	yes	yes	yes
GPC6	10082	glypican 6
SGCE	8910	sarcoglycan, epsilon		yes	yes	yes	yes	yes		yes
DPT	1805	dermatopontin		yes	yes	yes	yes	yes
EMP1	2012	epithelial membrane protein 1	yes				yes		yes	yes
SULF1	23213	sulfatase 1		yes	yes	yes	yes	yes	yes	yes
LAMB1	3912	laminin, beta 1		yes		yes	yes	yes	yes
MATN2	4147	matrilin 2	yes	yes	yes	yes	yes	yes
FAP	2191	fibroblast activation protein, alpha	yes		yes	yes	yes	yes	yes	yes
TMEM45A	55076	transmembrane protein 45A	yes	yes					yes
MFAP5	8076	microfibrillar associated protein 5	yes	yes		yes
DCLK1	9201	doublecortin-like kinase 1								yes
VCAN	1462	versican			yes	yes	yes	yes	yes
EBF1	1879	early B-cell factor 1
SLC16A4	9122	solute carrier family 16, member 4 (monocarboxylic acid transporter 5)			yes	yes	yes
MGP	4256	matrix Gla protein	yes	yes			yes	yes	yes	yes
FAM114A1	92689	family with sequence similarity 114, member A1					yes		yes
ISLR	3671	immunoglobulin superfamily containing leucine-rich repeat		yes	yes	yes	yes	yes
FIBIN	387758	fin bud initiation factor homolog (zebrafish)
PLAGL1	5325	pleiomorphic adenoma gene-like 1	yes	yes	yes	yes	yes	yes	yes	yes
NID2	22795	nidogen 2 (osteonidogen)	yes		yes	yes	yes	yes
LAMA2	3908	laminin, alpha 2		yes	yes		yes	yes	yes	yes
LOX	4015	lysyl oxidase	yes	yes	yes	yes	yes		yes
SERPINF1	5176	serpin peptidase inhibitor, clade F (alpha-2 antiplasmin, pigment epithelium derived factor), member 1	yes	yes			yes	yes
RAB31	11031	RAB31, member RAS oncogene family	yes	yes		yes	yes	yes	yes
SPARCL1	8404	SPARC-like 1 (hevin)
POSTN	10631	periostin, osteoblast specific factor	yes	yes	yes	yes	yes	yes	yes	yes
NEGR1	257194	neuronal growth regulator 1
HMCN1	83872	hemicentin 1
ENPP2	5168	ectonucleotide pyrophosphatase/phosphodiesterase 2	yes	yes	yes	yes	yes	yes	yes	yes
MEIS2	4212	Meis homeobox 2							yes
COL12A1	1303	collagen, type XII, alpha 1
ITGBL1	9358	integrin, beta-like 1 (with EGF-like repeat domains)		yes	yes	yes	yes	yes		yes
KDELC2	143888	KDEL (Lys-Asp-Glu-Leu) containing 2
CFI	3426	complement factor I	yes			yes			yes	yes
IL33	90865	interleukin 33			yes	yes	yes	yes	yes
LRRC17	10234	leucine rich repeat containing 17		yes	yes	yes	yes	yes		yes
MAMDC2	256691	MAM domain containing 2
SEMA3C	10512	sema domain, immunoglobulin domain (Ig), short basic domain, secreted, (semaphorin) 3C				yes
FMOD	2331	fibromodulin	yes	yes	yes	yes	yes	yes	yes
VCAM1	7412	vascular cell adhesion molecule 1	yes		yes	yes	yes		yes
CYP1B1	1545	cytochrome P450, family 1, subfamily B, polypeptide 1	yes				yes		yes	yes
RERG	85004	RAS-like, estrogen-regulated, growth inhibitor
ZNF521	25925	zinc finger protein 521
RHOBTB3	22836	Rho-related BTB domain containing 3					yes			yes
LIMA1	51474	LIM domain and actin binding 1			yes	yes	yes	yes
PLEKHH2	130271	pleckstrin homology domain containing, family H (with MyTH4 domain) member 2
PABPC4L	132430	poly(A) binding protein, cytoplasmic 4-like
CRNDE	643911	colorectal neoplasia differentially expressed (non-protein coding)
PLOD2	5352	procollagen-lysine, 2-oxoglutarate 5-dioxygenase 2							yes	yes
ROBO1	6091	roundabout, axon guidance receptor, homolog 1 (Drosophila)	yes	yes	yes	yes	yes	yes		yes
TBC1D8B	54885	TBC1 domain family, member 8B (with GRAM domain)				yes
PCOLCE2	26577	procollagen C-endopeptidase enhancer 2		yes	yes	yes	yes	yes
OMD	4958	osteomodulin		yes	yes	yes	yes	yes		yes
SLC2A10	81031	solute carrier family 2 (facilitated glucose transporter), member 10			yes	yes
ID4	3400	inhibitor of DNA binding 4, dominant negative helix-loop-helix protein		yes			yes			yes
PDGFD	80310	platelet derived growth factor D		yes	yes	yes	yes	yes	yes
CXCR7	57007	chemokine (C-X-C motif) receptor 7
NR2F2	7026	nuclear receptor subfamily 2, group F, member 2		yes						yes
DSEL	92126	dermatan sulfate epimerase-like
FNDC1	84624	fibronectin type III domain containing 1	yes
TPBG	7162	trophoblast glycoprotein	yes						yes
MORC4	79710	MORC family CW-type zinc finger 4	yes		yes	yes	yes
NCAM2	4685	neural cell adhesion molecule 2
DZIP1	22873	DAZ interacting protein 1		yes	yes	yes	yes	yes
SNTB2	6645	syntrophin, beta 2 (dystrophin-associated protein A1, 59kDa, basic component 2)	yes				yes			yes
LRP11	84918	low density lipoprotein receptor-related protein 11
FAM13C	220965	family with sequence similarity 13, member C			yes	yes	yes	yes		yes
EBF3	253738	early B-cell factor 3
NOV	4856	nephroblastoma overexpressed	yes	yes		yes	yes			yes
MID1	4281	midline 1 (Opitz/BBB syndrome)			yes	yes	yes	yes	yes	yes
NOSTRIN	115677	nitric oxide synthase trafficker
RELL1	768211	RELT-like 1
TBC1D12	23232	TBC1 domain family, member 12		yes	yes	yes	yes		yes
MEOX2	4223	mesenchyme homeobox 2		yes	yes	yes	yes	yes		yes
SERPINE2	5270	serpin peptidase inhibitor, clade E (nexin, plasminogen activator inhibitor type 1), member 2	yes	yes	yes	yes	yes	yes	yes
COL6A6	131873	collagen, type VI, alpha 6
LURAP1L	286343	leucine rich adaptor protein 1-like
MYO1D	4642	myosin ID	yes	yes	yes	yes	yes	yes	yes
LRIG3	121227	leucine-rich repeats and immunoglobulin-like domains 3
PLA2G4A	5321	phospholipase A2, group IVA (cytosolic, calcium-dependent)	yes			yes				yes
JAG1	182	jagged 1		yes		yes	yes	yes		yes
OSR2	116039	odd-skipped related 2 (Drosophila)
PCDHB14	56122	protocadherin beta 14
BICC1	80114	bicaudal C homolog 1 (Drosophila)			yes	yes	yes	yes
CCDC102B	79839	coiled-coil domain containing 102B			yes	yes	yes	yes	yes	yes
EBF2	64641	early B-cell factor 2			yes	yes	yes	yes
PCDHB16	57717	protocadherin beta 16
RHOBTB1	9886	Rho-related BTB domain containing 1		yes	yes	yes	yes	yes		yes
PEG3	5178	paternally expressed 3	yes		yes	yes
RNF217	154214	ring finger protein 217
SEPTIN8	23176	septin 8
DKK2	27123	dickkopf 2 homolog (Xenopus laevis)			yes	yes			yes	yes
NCALD	83988	neurocalcin delta				yes
LOC344595	344595	uncharacterized LOC344595
NOX4	50507	NADPH oxidase 4		yes	yes	yes	yes	yes	yes
NPNT	255743	nephronectin	yes
NBLA00301	79804	Nbla00301
GPR126	57211	G protein-coupled receptor 126
TRIM55	84675	tripartite motif containing 55
SPTLC3	55304	serine palmitoyltransferase, long chain base subunit 3			yes	yes	yes
FREM1	158326	FRAS1 related extracellular matrix 1
CNKSR3	154043	CNKSR family member 3
TECRL	253017	trans-2,3-enoyl-CoA reductase-like
DDR2	4921	discoidin domain receptor tyrosine kinase 2			yes	yes	yes			yes
