# Supplementary material for: Functional Gene Module–Based Identification of Phillyrin as an Anticardiac Fibrosis Agent
Source: Front Pharmacol. 2020 Jul 17;11:1077. doi: 10.3389/fphar.2020.01077 (PMC7379486; doi:10.3389/fphar.2020.01077)
Supplement: Supplementary file 2 [file Table_2.xlsx]

## Sheet: pvalue_ol1
Sypplementary table 2. overlapping analysis between core genes of MI mice and human diseases
	8w MI mice	dilated cardiomyopathy (GSE3585)	idiopathic dilated cardiomyopathy (GSE57338)	ischemic heart failure (GSE57338)	ischemic heart disease (GSE79962)	nonischemic dilated cardiomyopathy (GSE79962)	septic cardiomyopathy (GSE79962)
8w MI mice	1.352e-35	0.000417118	0.103332	0.00372816	0.000590454	0.0131809	0.00759873
dilated cardiomyopathy (GSE3585)	0.000417118	3.37738e-39	6.05972e-08	1.27256e-09	1.24698e-13	5.02506e-16	0.00495653
idiopathic dilated cardiomyopathy (GSE57338)	0.103332	6.05972e-08	4.51236e-40	6.05906e-25	8.01107e-18	5.1103e-18	0.00278156
ischemic heart failure (GSE57338)	0.00372816	1.27256e-09	6.05906e-25	6.2406e-40	1.2626e-15	9.94769e-18	0.0110943
ischemic heart disease (GSE79962)	0.000590454	1.24698e-13	8.01107e-18	1.2626e-15	9.71897e-40	1.58918e-22	2.47532e-05
nonischemic dilated cardiomyopathy (GSE79962)	0.0131809	5.02506e-16	5.1103e-18	9.94769e-18	1.58918e-22	1.26841e-39	0.00144487
septic cardiomyopathy (GSE79962)	0.00759873	0.00495653	0.00278156	0.0110943	2.47532e-05	0.00144487	1.352e-35
